# Supplementary material for: Cellular Response of Adapted and Non-Adapted Tetrahymena thermophila Strains to Europium Eu(III) Compounds
Source: Biology (Basel). 2024 Apr 23;13(5):285. doi: 10.3390/biology13050285 (PMC11117543; doi:10.3390/biology13050285)
Supplement: Supplementary file 1 [file biology-13-00285-s001.zip]

Archive with 1 entries (1 files):
- biology-2946120-supplementary.pdf
